# Supplementary material for: Cytochromes P450 and P-Glycoprotein Phenotypic Assessment to Optimize Psychotropic Pharmacotherapy: A Retrospective Analysis of Four Years of Practice in Psychiatry
Source: J Pers Med. 2022 Nov 8;12(11):1869. doi: 10.3390/jpm12111869 (PMC9693601; doi:10.3390/jpm12111869)
Supplement: Supplementary file 1 [file jpm-12-01869-s001.zip]

Archive with 1 entries (1 files):
- jpm-1965093-supplementary.pdf
